# Supplementary material for: Safety, Tolerability, and Immunogenicity of Measles and Rubella Vaccine Delivered with a High-Density Microarray Patch: Results from a Randomized, Partially Double-Blinded, Placebo-Controlled Phase I Clinical Trial
Source: Vaccines (Basel). 2023 Nov 17;11(11):1725. doi: 10.3390/vaccines11111725 (PMC10675090; doi:10.3390/vaccines11111725)
Supplement: Supplementary file 1 [file vaccines-11-01725-s001.zip]

Archive with 1 entries (1 files):
- vaccines-2555606-supplementary.pdf
